# Supplementary material for: Ontogeny and organ‐specific steroidal glycoside diversity is associated with differential expression of steroidal glycoside pathway genes in two Solanum dulcamara leaf chemotypes
Source: Plant Biol (Stuttg). 2024 Aug 16;27(5):651–68. doi: 10.1111/plb.13704 (PMC12255278; doi:10.1111/plb.13704)
Supplement: Supplementary file 2 — Figure S1. (a) Scree and (b, c) loadings plots of principal components analysis (PCA) of features (dots) from liquid‐ coupled to mass spectrometry (LC–MS). [file PLB-27-651-s009.zip]

Archive with 1 entries (1 files):
- plb13704-sup-0002-FigureS1.eps
