# Supplementary material for: Ontogeny and organ‐specific steroidal glycoside diversity is associated with differential expression of steroidal glycoside pathway genes in two Solanum dulcamara leaf chemotypes
Source: Plant Biol (Stuttg). 2024 Aug 16;27(5):651–68. doi: 10.1111/plb.13704 (PMC12255278; doi:10.1111/plb.13704)
Supplement: Supplementary file 3 — Figure S2. Mass spectra of steroidal glycosides that vary across leaf chemotypes (I, II, III), organ type (IV) and ontogeny (steroidal saponin glycosides; V and VI). [file PLB-27-651-s006.zip]

Archive with 1 entries (1 files):
- plb13704-sup-0003-FigureS2.eps
