# Supplementary material for: Ontogeny and organ‐specific steroidal glycoside diversity is associated with differential expression of steroidal glycoside pathway genes in two Solanum dulcamara leaf chemotypes
Source: Plant Biol (Stuttg). 2024 Aug 16;27(5):651–68. doi: 10.1111/plb.13704 (PMC12255278; doi:10.1111/plb.13704)
Supplement: Supplementary file 4 — Figure S3. Generalized linear model (GLM) based anova–simultaneous component analysis (ASCA) of 3149 counted steroidal glycoside (SG) based on 12 steroidal aglycone (SA) species selected from mass‐difference networking. GLM was modelled with the interaction between chemotype and tissue as fixed effect. (a) Scree plot showing latent variables (LV) and their explained variances. (b) Latent variables for interaction terms (LV1 and LV2), chemotype (LV1) and tissue (LV1 and LV2). Symbol shape represents organ‐of‐origin (triangle: adventitious roots, dot: leaves, square: stems) while symbol colour represents leaf chemotype (yellow: saturated SGs, blue: unsaturated SGs). (c) Loading bar plots showing relative importance of SA species in separation of treatments in the latent variables plot. Bar colours represent nature of the SA species (steroidal glycoalkaloids (SGA): orange; steroidal saponin glycosides (SSG): purple), bar colour shade is based on ring double bond equivalent (RDBE) of SA species. [file PLB-27-651-s008.zip]

Archive with 1 entries (1 files):
- plb13704-sup-0004-FigureS3.eps
