# Supplementary material for: Ontogeny and organ‐specific steroidal glycoside diversity is associated with differential expression of steroidal glycoside pathway genes in two Solanum dulcamara leaf chemotypes
Source: Plant Biol (Stuttg). 2024 Aug 16;27(5):651–68. doi: 10.1111/plb.13704 (PMC12255278; doi:10.1111/plb.13704)
Supplement: Supplementary file 5 — Figure S4. Generalized linear model (GLM) based anova–simultaneous component analysis (ASCA) of 3149 counted steroidal glycoside (SG) based on 12 steroidal aglycone (SA) species selected from mass‐difference networking. GLM modelled with interaction between sample type and ontogeny as fixed effect. (a) Scree plot showing latent variables (LV) and their explained variances. (b) Latent variables for interactions term (LV1 and LV2), chemotype (LV1) and tissue (LV1 and LV2). Symbol shape represents ontogeny (diamonds: vegetative plants; asterisks: flowering plants). (c) Loading bar plots showing the relative importance of SA species in the separation of treatments in the latent variables plot. Bar colours represent nature of the SA species (steroidal glycoalkaloids (SGA): orange; steroidal saponin glycosides (SSG): purple), while bar shade is based on the ring double bond equivalent (RDBE) of the SA species. [file PLB-27-651-s007.zip]

Archive with 1 entries (1 files):
- plb13704-sup-0005-FigureS4.eps
