# Supplementary material for: Ontogeny and organ‐specific steroidal glycoside diversity is associated with differential expression of steroidal glycoside pathway genes in two Solanum dulcamara leaf chemotypes
Source: Plant Biol (Stuttg). 2024 Aug 16;27(5):651–68. doi: 10.1111/plb.13704 (PMC12255278; doi:10.1111/plb.13704)
Supplement: Supplementary file 7 — Figure S6. Validation of GLM–ASCA model with interaction between sample type (organ‐chemotype combination) and ontogeny as fixed effect, showing (a) significance of model terms; (b) univariate model fit (pseudo‐R 2) for every model variable; and (c) variable importance (Vector Norm) for every model variable. Only responsive variables with higher pseudo‐R 2 in the specified (blue) than the null model (red) were retained for decomposition in the presented GLM–ASCA model (Figure S4). [file PLB-27-651-s001.zip]

Archive with 1 entries (1 files):
- plb13704-sup-0007-FigureS6.eps
