# Supplementary material for: Ontogeny and organ‐specific steroidal glycoside diversity is associated with differential expression of steroidal glycoside pathway genes in two Solanum dulcamara leaf chemotypes
Source: Plant Biol (Stuttg). 2024 Aug 16;27(5):651–68. doi: 10.1111/plb.13704 (PMC12255278; doi:10.1111/plb.13704)
Supplement: Supplementary file 8 — Figure S7. Total ion current for SG‐associated features (TICSG; x‐axes) in relation to predictions from linear mixed models (LMMs; see Fig. 5) for overall (a) and group‐specific (b) Margalef richness, and overall (c) and group‐specific (d) Pielou evenness. Black lines represent ±SE of mean. Symbol shape represents ontogeny (diamond: vegetative plants; asterisk: flowering plants); fill colour and line type represent organ‐of‐origin (light yellow triangle: adventitious roots, green dot: leaves, purple square: stems) and symbol outline colour represents leaf chemotype (yellow: saturated steroidal glycosides (SGs), blue: unsaturated SGs). Horizontal and vertical lines represent ±SE of mean for TICSG and predicted SG indices, respectively. Significant Pearson correlation coefficients are shown with RL and RS for leaves and stems, respectively. [file PLB-27-651-s002.zip]

Archive with 1 entries (1 files):
- plb13704-sup-0008-FigureS7.eps
